# Supplementary material for: Anti-chikungunya virus seroprevalence in Indigenous groups in the São Francisco Valley, Brazil
Source: PLoS Negl Trop Dis. 2021 Jun 28;15(6):e0009468. doi: 10.1371/journal.pntd.0009468 (PMC8238182; doi:10.1371/journal.pntd.0009468)
Supplement: S1 Appendix — (XLSX) [file pntd.0009468.s001.xlsx]

## Sheet: Águas Belas
			S1 Appendix. Notification of suspected cases of chikungunya fever in Águas Belas municipality from 2016 to 2020
					Chikungunya- Aguas Belas 2016					Chikungunya -Aguas Belas 2017
			EW	Unconfirmed	Discarded	Chikungunya	Total	EW	Unconfirmed	Discarded	Chikungunya	Total
			Week 05	2	0	1	3	Week 04	1	0	1	2
			Week 06	21	0	0	21	Week 20	0	1	0	1
			Week 07	20	0	26	46	Week 21	0	0	1	1
			Week 08	13	0	25	38	Week 39	1	1	0	2
			Week 09	5	0	15	20	Week 40	0	1	0	1
			Week 10	7	0	7	14	Week 41	1	2	0	3
			Week 11	3	0	6	9	Week 46	0	1	0	1
			Week 12	2	0	5	7	Total	3	6	2	11
			Week 13	1	0	2	3
			Week 15	0	0	2	2			Chikungunya -Aguas Belas 2018
			Week 20	0	0	1	1	EW	Unconfirmed	Discarded	Chikungunya	Total
			Week 21	0	0	1	1	Week 02	0	0	1	1
			Week 27	0	0	1	1	Week 05	0	2	1	3
			Week 40	1	0	0	1	Week 06	0	1	0	1
			Total	75	0	92	167	Week 11	0	1	0	1
					Chikungunya- Aguas Belas 2019			Week 19	0	1	0	1
			EW	Unconfirmed	Discarded	Chikungunya	Total	Week 38	0	2	0	2
			Week 12	1	0	0	1	Total	0	7	2	9
			Week 13	0	1	0	1			Chikungunya- Aguas Belas 2020
			Week 18	0	1	0	1	EW	Unconfirmed	Discarded	Chikungunya	Total
			Week 19	1	0	0	1	Week 26	0	0	1	1
			Week 20	1	4	0	5	Week 28	1	0	0	1
			Week 38	0	1	0	1	Week 29	1	0	0	1
			Week 51	1	0	0	1	Week 34	0	2	0	2
			Total	4	7	0	11	Total	2	2	1	5
			LEGEND: EW- Epidemiological Week
			SOURCE: SINAN/ V GERES ( Sistema de Informações de Agravo de Notificações/ V Gerência Regional de Saúde)- adapted.
