# Supplementary material for: Anti-chikungunya virus seroprevalence in Indigenous groups in the São Francisco Valley, Brazil
Source: PLoS Negl Trop Dis. 2021 Jun 28;15(6):e0009468. doi: 10.1371/journal.pntd.0009468 (PMC8238182; doi:10.1371/journal.pntd.0009468)
Supplement: S2 Appendix — (XLSX) [file pntd.0009468.s002.xlsx]

## Sheet: Planilha1
		S2 Appendix. Notification of suspected cases of chikungunya fever in Itaíba municipality from 2015 to 2017
		Chikungunya- Itaiba 2015					Chikungunya- Itaiba 2016
		EW	Unconfirmed	Discarded	Chikungunya	Total	EW	Unconfirmed	Discarded	Chikungunya	Total
		Week 32	8	*	*	8	Week 23	1	*	*	1
		Week 33	8	*	*	8	Week 39	1	*	*	1
		Week 36	5	*	*	5	Total	2	*	*	2
		Week 37	29	*	*	29
		Week 38	16	*	*	16	Chikungunya Itaiba 2017
		Week 39	12	*	*	12	EW	Unconfirmed	Discarded	Chikungunya	Total
		Week 40	11	*	*	11	Week 05	0	1	0	1
		Week 41	17	*	*	17	Week 06	1	1	0	2
		Week 42	3	*	*	3	Week 08	0	1	0	1
		Week 43	4	*	*	4	Week 12	0	0	1	1
		Week 44	8	*	*	8	Week 14	0	1	0	1
		Week 45	6	*	*	6	Week 19	0	2	0	2
		Week 47	2	*	*	2	Week 20	0	2	0	2
		Week 48	1	*	*	1	Week 23	0	1	0	1
		Total	130	*	*	130	Total	1	9	1	11
		LEGEND: EW- Epidemiological Week; * No informations
		SOURCE: SINAN/ V GERES ( Sistema de Informações de Agravo de Notificações/ V Gerência Regional de Saúde)- adapted.
